# Supplementary material for: Substance P Hinders Bile Acid-Induced Hepatocellular Injury by Modulating Oxidative Stress and Inflammation
Source: Antioxidants (Basel). 2022 May 7;11(5):920. doi: 10.3390/antiox11050920 (PMC9137937; doi:10.3390/antiox11050920)
Supplement: Supplementary file 1 [file antioxidants-11-00920-s001.zip]

Archive with 1 entries (1 files):
- antioxidants-1692770-supplementary.pdf
